# Supplementary material for: 1.8 Billion Years of Detrital Zircon Recycling Calibrates a Refractory Part of Earth’s Sedimentary Cycle
Source: PLoS One. 2015 Dec 14;10(12):e0144727. doi: 10.1371/journal.pone.0144727 (PMC4682852; doi:10.1371/journal.pone.0144727)
Supplement: S1 File — (XLSX) [file pone.0144727.s004.xlsx]

## Sheet: Sheet1
Dataset 1. U-Pb Laser Ablation MC-ICPMS Results
	206Pb	204Pb								207Pb*/206Pb*	2 s	207Pb*/235U	2 s	206Pb*/238U	2 s	%
sample name	(cps)	(cps)	207Pb/206Pb	2 s	207Pb/235U	2 s	206Pb/238U	2 s	r	age (Ma)	error	age (Ma)	error	age (Ma)	error	discordance
Sample 10-HSB-514-B01, Little Bear Formation (64.785 N, 126.103 W)
10HSB-514B01-1	253188	77.9145	0.0956081	0.00155987	2.35514	0.251565	0.178657	0.0188594	0.988266	1540.08	30.6832	1229.11	73.4134	1059.63	102.331	33.7959
10HSB-514B01-2	55011.5	38.5345	0.0477151	0.000792174	0.0975745	0.0080398	0.0148313	0.00119698	0.97949	85.1648	39.3813	94.535	7.41063	94.9067	7.59901	-11.5233
10HSB-514B01-3	282271	61.7717	0.0918125	0.00131225	3.19152	0.252665	0.252112	0.0196312	0.983568	1463.51	27.156	1455.11	59.4336	1449.36	100.286	1.07967
10HSB-514B01-4	93159.7	56.7662	0.0519429	0.000764373	0.319393	0.0239929	0.0445962	0.00328517	0.980625	282.896	33.6641	281.435	18.2986	281.259	20.2416	0.59121
10HSB-514B01-5	375241	50.9191	0.121995	0.00165619	5.93834	0.461552	0.353038	0.0270177	0.984627	1985.61	24.1564	1966.86	65.3935	1949.09	127.455	2.1312
10HSB-514B01-6	416419	107.923	0.112516	0.00157493	4.0352	0.337637	0.260106	0.0214571	0.985908	1840.44	25.3403	1641.32	65.9012	1490.38	108.846	21.2816
10HSB-514B01-7	333865	323.978	0.107239	0.00246128	2.67735	0.245922	0.181073	0.0161044	0.968279	1753.01	41.9995	1322.23	65.7294	1072.83	87.3058	42.0572
10HSB-514B01-8	257370	96.4425	0.0923886	0.00134871	2.84827	0.239181	0.223595	0.0184902	0.984773	1475.39	27.6922	1368.35	61.2254	1300.84	96.6858	13.0583
10HSB-514B01-9	220415	56.4522	0.0978619	0.00142653	3.70006	0.34381	0.274216	0.0251648	0.987618	1583.78	27.257	1571.38	71.6845	1562.17	126.071	1.53618
10HSB-514B01-10	864089	71.6974	0.0995211	0.00135586	3.92636	0.34781	0.286137	0.0250454	0.988102	1615.15	25.3712	1619.13	69.2703	1622.2	124.326	-0.493586
10HSB-514B01-11	172877	47.4711	0.0855967	0.00116396	2.8386	0.231418	0.240517	0.0193336	0.985991	1329.09	26.3185	1365.8	59.4402	1389.39	99.693	-5.04374
10HSB-514B01-12	146147	43.9328	0.0741342	0.00102454	1.79215	0.152616	0.175329	0.0147328	0.986744	1045.12	27.8749	1042.61	54.0363	1041.41	80.304	0.384934
10HSB-514B01-13	108155	40.5763	0.0554038	0.000823602	0.529687	0.041525	0.0693391	0.00533724	0.981857	428.557	33.1418	431.602	27.1962	432.173	32.0951	-0.872432
10HSB-514B01-14	202571	90.2254	0.0499987	0.00121314	0.0974395	0.00825632	0.0141343	0.00114749	0.958125	194.931	56.3979	94.41	7.6104	90.4778	7.28997	53.9606
10HSB-514B01-15	594312	69.5907	0.182567	0.0024479	10.962	0.934044	0.435476	0.0366436	0.987541	2676.33	22.1874	2519.91	76.3424	2330.35	162.493	15.3796
10HSB-514B01-16	421586	4370.79	0.134427	0.00224678	1.00712	0.142526	0.0543364	0.0076358	0.993001	2156.6	29.1679	707.416	69.6577	341.09	46.5185	86.3236
10HSB-514B01-17	401147	66.9793	0.120402	0.00161887	5.72976	0.49366	0.345144	0.0293723	0.987748	1962.19	23.9899	1935.87	71.878	1911.37	139.248	2.99249
10HSB-514B01-18	363244	61.7717	0.104907	0.00146018	4.35182	0.372091	0.300861	0.0253812	0.986661	1712.68	25.5995	1703.24	68.2496	1695.58	124.565	1.13556
10HSB-514B01-19	106832	47.0312	0.0549183	0.000794927	0.515701	0.0410964	0.0681052	0.00533704	0.983366	408.897	32.3817	422.276	27.1642	424.73	32.1308	-4.001
10HSB-514B01-20	90667	40.6641	0.0471529	0.000688188	0.0943934	0.00804898	0.0145188	0.00121976	0.985243	56.9762	34.8032	91.5878	7.44055	92.9216	7.7459	-63.5445
10HSB-514B01-21	800903	166.794	0.110774	0.00156258	4.02756	0.32603	0.263696	0.0210195	0.9847	1812.15	25.6252	1639.78	63.7991	1508.72	106.344	18.7624
10HSB-514B01-22	158786	349.799	0.0812041	0.00723562	0.777456	0.0950411	0.0694379	0.0058115	0.684631	1226.39	174.988	584.031	52.8911	432.768	34.9361	66.8624
10HSB-514B01-23	87665.7	38.8536	0.047888	0.000779902	0.0951962	0.00759011	0.0144175	0.00112529	0.978917	93.7399	38.5694	92.3323	7.0127	92.2779	7.14704	1.57085
10HSB-514B01-24	78640.2	45.7458	0.100591	0.00141495	3.89503	0.384639	0.280836	0.0274501	0.989803	1635.03	26.1282	1612.65	76.8066	1595.57	136.696	2.724
10HSB-514B01-25	236365	76.8376	0.0784693	0.00117797	0.714593	0.0669229	0.0660477	0.0061055	0.987069	1158.78	29.7717	547.47	38.8779	412.3	36.8148	66.4605
10HSB-514B01-26	223644	65.043	0.054528	0.000772254	0.514568	0.0400632	0.0684419	0.00523985	0.983317	392.919	31.7721	421.516	26.5097	426.762	31.5372	-8.90165
10HSB-514B01-27	88270.9	50.0177	0.0582153	0.000857435	0.707872	0.0575324	0.0881895	0.00704894	0.983443	537.874	32.225	543.482	33.6413	544.82	41.6231	-1.34687
10HSB-514B01-28	203124	2075.34	0.184937	0.0522203	8.21626	2.57432	0.322218	0.0437528	0.433378	2697.65	466.319	2255.13	250.121	1800.55	209.861	37.9918
10HSB-514B01-29	141874	62.7723	0.0550231	0.000784175	0.504785	0.042063	0.0665364	0.0054627	0.985266	413.163	31.859	414.936	27.9934	415.255	32.9337	-0.522909
10HSB-514B01-30	68882.6	44.0968	0.0528082	0.000793538	0.401826	0.0347595	0.0551868	0.00470129	0.984796	320.565	34.145	342.972	24.8702	346.287	28.6576	-8.24158
10HSB-514B01-31	48258.4	60.1812	0.0526775	0.00113201	0.277775	0.022949	0.0382443	0.00305087	0.965579	314.931	48.8792	248.891	18.0745	241.941	18.915	23.6131
10HSB-514B01-32	39063.1	56.8628	0.0586968	0.000954447	0.685402	0.0585729	0.0846895	0.00710515	0.98173	555.869	35.4683	530.034	34.6883	524.053	42.0889	5.95924
10HSB-514B01-33	51376.2	46.145	0.0540427	0.000842275	0.42183	0.0328417	0.0566108	0.00431823	0.979758	372.83	35.0878	357.359	23.1867	354.981	26.292	4.9204
10HSB-514B01-34	20628.2	50.9509	0.0590053	0.00198577	0.612083	0.055693	0.0752347	0.00636009	0.929084	567.292	73.2659	484.873	34.4863	467.616	38.0187	18.2137
10HSB-514B01-35	460314	52.2185	0.0953223	0.00149366	3.12246	0.259615	0.237575	0.0193991	0.98208	1534.45	29.4908	1438.24	62.0117	1374.08	100.264	11.5996
10HSB-514B01-36	13973.6	34.2156	0.0593841	0.00189686	0.732267	0.0638681	0.089433	0.00725839	0.930525	581.207	69.3762	557.883	36.7632	552.183	42.8071	5.2105
10HSB-514B01-36(2)	263647	2166.99	0.102819	0.00142863	2.92068	0.280298	0.206019	0.0195634	0.989464	1675.63	25.6752	1387.28	70.1145	1207.57	103.731	30.5962
10HSB-514B01-37	107109	86.4112	0.0929803	0.00137522	3.01824	0.239025	0.23543	0.0183164	0.982405	1487.49	28.0111	1412.24	58.6717	1362.89	94.8727	9.28949
10HSB-514B01-38	120836	66.3105	0.0474975	0.000778713	0.0928387	0.0073967	0.0141761	0.00110528	0.978599	74.3153	38.9685	90.1443	6.84931	90.7433	7.02165	-22.2619
10HSB-514B01-39	54227.9	35.4857	0.0543327	0.000841524	0.508148	0.0473398	0.0678309	0.00623128	0.986083	384.867	34.7955	417.203	31.3822	423.074	37.5084	-10.2571
10HSB-514B01-40	140721	64.2216	0.104798	0.00169417	1.51533	0.189494	0.104871	0.0130041	0.991609	1710.77	29.7397	936.594	73.7499	642.889	75.4299	65.4953
10HSB-514B01-41	291335	431.613	0.0852444	0.00418508	1.775	0.190372	0.151019	0.0144004	0.889077	1321.1	95.1271	1036.35	67.3722	906.674	80.1508	33.6024
10HSB-514B01-42	480569	838.149	0.115973	0.00193512	4.37936	0.477202	0.273874	0.0294911	0.988206	1895.05	30.0093	1708.45	86.3008	1560.44	147.538	19.8597
10HSB-514B01-43	698600	92.5698	0.0939129	0.00126631	2.79473	0.249945	0.215831	0.019082	0.988569	1506.36	25.4723	1354.13	64.7691	1259.81	100.388	18.0078
10HSB-514B01-44	147717	63.7932	0.166193	0.002298	10.1625	0.931385	0.443491	0.0401805	0.988553	2519.66	23.23	2449.67	81.373	2366.25	176.988	7.26905
10HSB-514B01-45	226965	46.7667	0.0845622	0.0011415	2.49611	0.204688	0.214084	0.017316	0.986358	1305.52	26.213	1270.9	57.7728	1250.54	91.2934	4.6322
10HSB-514B01-46	169017	64.5268	0.116456	0.00159911	5.38358	0.521558	0.33528	0.0321538	0.989904	1902.52	24.6737	1882.25	79.7448	1863.93	153.391	2.33583
10HSB-514B01-47	52535.2	50.4169	0.0480736	0.000870441	0.0985616	0.00869997	0.0148696	0.00128462	0.978735	102.895	42.8076	95.4477	8.00957	95.1499	8.1547	7.58288
10HSB-514B01-48	63068.6	40.6552	0.092166	0.00136821	3.16788	0.253652	0.249286	0.0196142	0.982663	1470.81	28.1776	1449.37	59.9875	1434.79	100.425	2.73115
10HSB-514B01-49	64150.2	44.6105	0.047405	0.000704844	0.0886701	0.00716604	0.013566	0.00107765	0.98293	69.6762	35.3716	86.2637	6.66174	86.8642	6.85034	-24.835
10HSB-514B01-50	845840	164.03	0.0965179	0.00142241	3.02149	0.261022	0.227045	0.0193266	0.985342	1557.87	27.6507	1413.06	63.8548	1318.99	100.743	16.9452
10HSB-524B01-51	70463.4	107.696	0.0729598	0.00108995	1.58622	0.128964	0.15768	0.0126016	0.982974	1012.84	30.2796	964.814	49.4109	943.874	69.7913	7.3186
10HSB-524B01-52	106647	109.81	0.0881321	0.00119976	2.78656	0.231078	0.229315	0.0187582	0.986434	1385.37	26.1422	1351.94	60.1475	1330.91	97.6234	4.34988
10HSB-524B01-53	28790.9	124.037	0.0646119	0.00449666	0.126472	0.0148176	0.0141965	0.00133803	0.804456	761.723	146.722	120.923	13.2692	90.873	8.49915	88.6814
10HSB-524B01-54	365531	123.601	0.10386	0.00145524	2.54368	0.293819	0.177628	0.0203662	0.992616	1694.22	25.8301	1284.63	80.8805	1054	110.533	40.9064
10HSB-524B01-55	144146	123.541	0.0557751	0.00107988	0.43962	0.0349289	0.0571657	0.00440504	0.969855	443.428	43.0536	369.984	24.3417	358.366	26.8054	19.7198
10HSB-524B01-56	96649.5	103.631	0.0560139	0.000869592	0.517773	0.0416731	0.0670412	0.00529451	0.981221	452.92	34.4652	423.662	27.5033	418.305	31.9071	7.89303
10HSB-524B01-57	82541.7	103.86	0.0487417	0.000883835	0.0963347	0.00765958	0.0143344	0.0011097	0.973647	135.425	42.6124	93.3874	7.06934	91.7497	7.04862	32.4802
10HSB-524B01-58	138688	205.851	0.064113	0.00404061	0.593583	0.0649737	0.0671482	0.00600951	0.817615	745.359	133.219	473.153	40.5776	418.951	36.2003	45.2181
10HSB-524B01-59	110621	98.2365	0.0795639	0.00118304	1.97226	0.163479	0.179782	0.0146603	0.983779	1186.2	29.3709	1106.08	54.3659	1065.79	79.6112	11.0106
10HSB-524B01-60	83923.7	73.0845	0.0705825	0.00101922	1.44824	0.117842	0.148814	0.0119166	0.984127	945.346	29.5724	909.143	47.7338	894.309	66.5238	5.78139
10HSB-524B01-61	210239	92.8203	0.121586	0.00164874	5.66484	0.44797	0.337911	0.0263258	0.985188	1979.63	24.1454	1926.03	66.0521	1876.61	125.613	5.99609
10HSB-524B01-62	41466.7	81.552	0.0526192	0.001173	0.228455	0.0184666	0.0314887	0.00244661	0.96122	312.413	50.728	208.922	15.1501	199.859	15.2723	36.587
10HSB-524B01-63	115020	47.7419	0.0734075	0.00106055	1.65192	0.131606	0.16321	0.0127871	0.983419	1025.22	29.2283	990.287	49.1796	974.592	70.4785	5.32068
10HSB-524B01-64	157532	638.496	0.104397	0.0104033	1.00314	0.129367	0.0696904	0.0057047	0.634747	1703.72	183.485	705.404	63.5448	434.29	34.2876	76.9623
10HSB-524B01-65	352239	88.6464	0.105756	0.00143779	4.1971	0.335382	0.287834	0.0226649	0.98542	1727.5	24.9579	1673.45	63.4978	1630.69	112.465	6.34047
10HSB-514B01-66	58184.8	72.0433	0.0499623	0.00102239	0.0928835	0.00759246	0.0134833	0.00106705	0.968158	193.24	47.5796	90.1859	7.02966	86.3379	6.78357	55.6912
10HSB-514B01-67	241062	47.5347	0.096695	0.00141514	3.51901	0.304433	0.263946	0.0225051	0.985587	1561.31	27.4465	1531.49	66.1979	1510	113.771	3.68597
10HSB-514B01-68	55842.9	73.7546	0.0502748	0.00097293	0.100565	0.00911563	0.0145076	0.00128471	0.976944	207.719	44.8775	97.2981	8.37545	92.8503	8.15816	55.698
10HSB-514B01-69	39199.5	128.412	0.0596043	0.00228483	0.582293	0.0512642	0.0708537	0.0056155	0.90023	589.24	83.1449	465.934	32.3754	441.297	33.7163	25.9733
10HSB-514B01-70	109392	66.1593	0.0506986	0.00096614	0.0948481	0.00785285	0.0135685	0.00109323	0.973151	227.149	44.0358	92.0096	7.25689	86.88	6.94931	62.1675
10HSB-514B01-71	95329.6	51.9858	0.122053	0.0017173	5.29375	0.487479	0.314567	0.0286271	0.988258	1986.45	25.0333	1867.85	75.749	1763.14	138.876	12.8387
10HSB-514B01-72	631674	46.9677	0.10504	0.00140584	4.08408	0.378733	0.281992	0.0258765	0.98953	1715.02	24.6083	1651.13	72.9549	1601.39	128.822	7.47987
10HSB-514B01-73	319827	38.0145	0.0732455	0.00099317	1.63935	0.13405	0.162327	0.0130897	0.986155	1020.75	27.4503	985.463	50.3032	969.694	72.1912	5.38712
10HSB-514B01-74	85565.8	37.9878	0.218514	0.00310949	16.8124	1.51425	0.558018	0.049628	0.98744	2969.78	22.9337	2924.2	82.8452	2858.44	202.137	4.63858
10HSB-514B01-75	25188.8	49.8448	0.0624963	0.00228307	0.136003	0.0123956	0.0157832	0.0013179	0.916157	691.134	77.9064	129.478	11.0194	100.95	8.35829	86.0536
10HSB-514B01-76	114632	41.3062	0.0563142	0.000870887	0.494717	0.0440058	0.0637144	0.00558118	0.984771	464.778	34.2621	408.12	29.4622	398.175	33.7351	14.7763
10HSB-514B01-77	136265	63.0088	0.0499443	0.00089633	0.0939659	0.00813072	0.0136453	0.00115503	0.978255	192.401	41.7345	91.1911	7.51876	87.3686	7.3414	54.9601
10HSB-514B01-78	101769	36.0045	0.0560874	0.000860648	0.56141	0.0481711	0.0725962	0.00612861	0.983879	455.828	34.0489	452.444	30.8521	451.778	36.7288	0.920079
10HSB-514B01-79	488198	1126.26	0.107779	0.00986015	3.14342	0.380438	0.211527	0.0167601	0.65468	1762.2	167.22	1443.39	89.195	1236.95	88.5678	32.7151
10HSB-514B01-80	85586.9	35.2798	0.05685	0.000831773	0.587499	0.0483338	0.0749505	0.00606792	0.984059	485.721	32.2981	469.269	30.4536	465.912	36.2866	4.22724
10HSB-514B01-81	451566	1160.82	0.105379	0.00302148	1.12268	0.0941574	0.077268	0.00608988	0.939746	1720.94	52.6796	764.258	44.0698	479.795	36.3394	74.7481
10HSB-514B01-82	67861.6	49.2028	0.048599	0.000765827	0.0931548	0.0070519	0.013902	0.00102934	0.978094	128.532	37.0786	90.4379	6.52916	89.0006	6.54124	30.9684
10HSB-514B01-83	146094	51.1862	0.048074	0.000695047	0.0931406	0.00752676	0.0140517	0.0011172	0.983865	102.911	34.1815	90.4248	6.9674	89.9523	7.09825	12.6804
10HSB-514B01-84	72807.3	55.3818	0.0506315	0.00157767	0.109801	0.0143249	0.0157284	0.00199258	0.971059	224.087	72.0442	105.783	13.0223	100.602	12.6337	55.5354
10HSB-514B01-85	144996	191.319	0.0646802	0.0036596	0.14628	0.016912	0.0164026	0.00165376	0.872068	763.952	119.24	138.622	14.8713	104.88	10.4802	86.9631
10HSB-514B01-86	199446	39.0571	0.079273	0.00111759	2.09865	0.175381	0.192005	0.0158156	0.985667	1178.96	27.8772	1148.36	55.9022	1132.23	84.9688	4.3216
10HSB-514B01-87	97454.7	144.635	0.0846121	0.00631125	1.96562	0.208285	0.168487	0.012681	0.710277	1306.66	144.821	1103.81	68.9207	1003.77	69.5826	25.017
10HSB-514B01-88	74715.1	27.5383	0.0715763	0.00118964	1.53501	0.123229	0.15554	0.012216	0.978333	973.917	33.8887	944.508	48.1964	931.943	67.7918	4.62853
10HSB-514B01-89	61384.6	11.8239	0.0554866	0.000933993	0.505924	0.0425636	0.0661296	0.00545101	0.97978	431.883	37.5062	415.704	28.3008	412.795	32.8759	4.56256
10HSB-514B01-90	50196.9	19.0327	0.103172	0.0014532	3.88872	0.331444	0.273365	0.0229791	0.986251	1681.96	26.0064	1611.34	66.6075	1557.86	115.295	8.30272
10HSB-514B01-91	160343	16.8586	0.172395	0.00236883	11.3175	0.944805	0.47613	0.0392059	0.986361	2581.04	22.9459	2549.65	75.0414	2510.39	168.982	3.30362
10HSB-514B01-92	49357.4	9.91685	0.0482079	0.000842118	0.09216	0.00754449	0.0138651	0.0011089	0.976968	109.486	41.2487	89.5135	6.99001	88.7661	7.04679	19.0552
10HSB-514B01-93	582842	12.3961	0.2009	0.00269086	14.2498	1.23788	0.514433	0.0441544	0.988042	2833.52	21.8459	2766.48	79.2476	2675.53	185.262	6.80698
10HSB-514B01-94	104084	3.85231	0.0713468	0.00101703	1.48338	0.127898	0.150792	0.0128225	0.986239	967.367	29.0939	923.614	50.9919	905.399	71.4306	6.86546
10HSB-514B01-95	52252.9	6.10267	0.100623	0.00153363	3.74222	0.305049	0.269732	0.0215996	0.982364	1635.62	28.3086	1580.45	63.3009	1539.44	108.739	6.60826
10HSB-514B01-96	94641	28.0525	0.0838684	0.00119881	2.40209	0.210076	0.207726	0.0179224	0.986553	1289.5	27.8196	1243.23	60.8392	1216.69	94.9607	6.19513
10HSB-514B01-97	82922.6	18.4342	0.102679	0.00287771	1.30554	0.171033	0.0922163	0.0118011	0.976848	1673.11	51.805	848.166	72.6615	568.631	69.2783	68.881
10HSB-514B01-98	34005	10.9151	0.164153	0.00247202	9.83726	0.826077	0.434635	0.0359065	0.983789	2498.89	25.352	2419.65	74.5902	2326.58	159.357	8.2078
10HSB-514B01-99	93160.6	20.1269	0.0486787	0.000752156	0.0895769	0.00759156	0.0133461	0.00111212	0.983239	132.384	36.3312	87.1092	7.05009	85.4657	7.07086	35.6761
10HSB-514B01-100	102643	20.6425	0.0806066	0.00113464	2.1788	0.181383	0.19604	0.0160851	0.985601	1211.87	27.7017	1174.29	56.3452	1154.01	86.1179	5.21338
10HSB-514B01-101	177545	12.4171	0.0929701	0.00127131	3.13393	0.242332	0.244481	0.0186066	0.984239	1487.28	25.8982	1441.06	57.8426	1409.95	95.6686	5.78742
10HSB-514B01-102	377563	10.4811	0.0737298	0.000998691	1.67335	0.136238	0.164605	0.0132148	0.986063	1034.08	27.3663	998.461	50.4701	982.319	72.7356	5.39617
10HSB-514B01-103	44491.9	20.1217	0.0555436	0.000935437	0.481649	0.0381523	0.062892	0.00486789	0.977136	434.17	37.5107	399.204	25.815	393.189	29.4562	9.72932
10HSB-514B01-104	68614.4	24.2134	0.0558952	0.000882015	0.512668	0.0412884	0.0665213	0.00525354	0.980617	448.207	35.0605	420.242	27.3435	415.163	31.6762	7.61219
10HSB-514B01-105	511029	37.6918	0.192898	0.0026658	13.2747	1.04965	0.49911	0.038858	0.984608	2767.03	22.6765	2699.39	72.046	2609.97	164.967	6.89678
10HSB-514B01-106	65868	16.3364	0.100843	0.00146275	3.51624	0.280913	0.252889	0.0198676	0.983379	1639.69	26.9269	1530.87	61.2712	1453.36	101.421	12.6863
10HSB-514B01-107	151272	24.4133	0.0988635	0.00134571	3.55329	0.284695	0.260671	0.0205818	0.985463	1602.79	25.3893	1539.17	61.5813	1493.27	104.395	7.65243
10HSB-514B01-108	243994	30.2963	0.199739	0.00271414	13.9135	1.35032	0.505211	0.0485483	0.99015	2824.06	22.1819	2743.84	88.0095	2636.15	204.637	8.09881
Sample 08-TH-07D, Little Bear Formation (64.641 N, 126.325 W)
08-TH-07-D-1	77209.6	146.671	0.0514299	0.00269138	0.104707	0.00758848	0.0147658	0.000740342	0.691823	260.147	120.206	101.112	6.95105	94.4905	4.70139	64.1438
08-TH-07-D-2	62703.3	197.739	0.0635257	0.0032482	0.138863	0.00992559	0.0158539	0.000791828	0.698756	725.876	108.426	132.031	8.81107	101.399	5.02283	86.6982
08-TH-07-D-3	93959.5	139.2	0.0500554	0.000998596	0.0986608	0.00561215	0.0142953	0.000761513	0.936482	197.564	46.3492	95.5394	5.17355	91.5009	4.83802	54.0664
08-TH-07-D-4	74450.4	126.893	0.0492149	0.000567201	0.0968151	0.00537361	0.0142674	0.000774638	0.978205	158.08	26.9706	93.8322	4.96251	91.3238	4.92151	42.5288
08-TH-07-D-5	45569.8	158.145	0.0533119	0.00194189	0.105957	0.00648624	0.0144147	0.000709192	0.803703	342.094	82.4518	102.261	5.93765	92.2598	4.50521	73.5513
08-TH-07-D-6	430838	178.074	0.0538369	0.000533675	0.415024	0.0210013	0.0559102	0.00277439	0.980625	364.235	22.3508	352.487	14.9592	350.705	16.9157	3.81643
08-TH-07-D-7	134820	127.95	0.0488388	0.00054199	0.106287	0.00550832	0.0157838	0.000799026	0.976804	140.098	26.0566	102.563	5.04316	100.954	5.06882	28.1594
08-TH-07-D-8	71038.9	143.727	0.0489446	0.000822499	0.102006	0.00546801	0.0151154	0.000769413	0.94959	145.179	39.4197	98.6267	5.02574	96.7113	4.88425	33.6357
08-TH-07-D-9	118028	263.3	0.0627446	0.00381103	0.130195	0.0104549	0.0150493	0.000790506	0.654131	699.586	129.352	124.273	9.34962	96.2911	5.01842	86.8715
08-TH-07-D-10	115114	166.675	0.0509254	0.000984116	0.102732	0.00600772	0.0146309	0.000807541	0.943823	237.455	44.5719	99.2952	5.51683	93.6334	5.12864	61.0072
08-TH-07-D-11	73797.2	133.347	0.0490136	0.000755637	0.107934	0.00607152	0.0159713	0.000864021	0.961711	148.479	36.1422	104.073	5.54915	102.144	5.47995	31.4543
08-TH-07-D-12	117748	148.294	0.0493929	0.000776664	0.103754	0.00558162	0.0152349	0.000783794	0.95633	166.525	36.7403	100.236	5.12179	97.4696	4.97492	41.782
08-TH-07-D-13	68755.1	224.877	0.0659044	0.00812773	0.139963	0.0186055	0.0154027	0.000764191	0.37323	803.34	258.266	133.011	16.4384	98.5352	4.84974	88.3942
08-TH-07-D-14	138856	117.646	0.056876	0.000757329	0.521433	0.030013	0.0664918	0.00372336	0.972874	486.73	29.3888	426.108	19.8353	414.985	22.4667	15.2188
08-TH-07-D-15	156188	111.269	0.0476489	0.000427328	0.0943604	0.00485957	0.0143627	0.000728377	0.984721	81.8728	21.2864	91.5572	4.49888	91.9292	4.62728	-12.3707
08-TH-07-D-16	175345	114.702	0.0482313	0.00046035	0.0967567	0.00518609	0.0145496	0.000767383	0.984017	110.63	22.5332	93.7782	4.78999	93.1169	4.87408	15.9452
08-TH-07-D-17	857504	154.71	0.0709357	0.000618359	1.44156	0.0835901	0.147389	0.00844939	0.988635	955.56	17.8241	906.368	34.1812	886.312	47.2975	7.75545
08-TH-07-D-18	117907	155.201	0.0533362	0.0012155	0.112068	0.00603831	0.015239	0.000744031	0.906149	343.127	51.5767	107.855	5.49842	97.4959	4.72261	72.1253
08-TH-07-D-19	165051	93.2278	0.0484086	0.000493696	0.0987061	0.00520634	0.0147884	0.000765306	0.981129	119.284	24.0382	95.5813	4.80014	94.634	4.85975	20.8171
08-TH-07-D-20	98087.7	558.623	0.0768772	0.0158281	0.696599	0.149144	0.0657179	0.00386016	0.274346	1118.01	410.78	536.757	85.5523	410.306	23.3075	65.2981
08-TH-07-D-21	39763.8	96.5467	0.0475762	0.000839981	0.0918385	0.00497637	0.0140002	0.000717217	0.945428	78.2479	41.9341	89.2145	4.61739	89.625	4.55803	-14.6411
08-TH-07-D-22	62080.1	191.02	0.0623712	0.00676902	0.128107	0.0155295	0.0148966	0.000804523	0.445518	686.86	231.609	122.395	13.8825	95.3214	5.10814	86.7506
08-TH-07-D-23	84222.2	107.344	0.0734035	0.000715442	1.5664	0.086444	0.154769	0.0084069	0.98428	1025.11	19.7186	957.001	33.6378	927.64	46.7609	10.2072
08-TH-07-D-24	61885.5	100.774	0.0477067	0.000760106	0.0914199	0.00512818	0.0138982	0.000747509	0.958814	84.7491	37.7967	88.8252	4.75974	88.977	4.75095	-5.02317
08-TH-07-D-25	206016	310.405	0.0620131	0.00222526	0.106283	0.00800144	0.0124302	0.00082266	0.879097	674.559	76.7342	102.56	7.31755	79.6366	5.23597	88.7317
08-TH-07-D-26	1.59953e+06	573.528	0.187222	0.00194702	11.0828	0.646891	0.429329	0.0246585	0.984	2717.91	17.1419	2530.11	52.9565	2302.69	110.264	18.1331
08-TH-07-D-27	88758.4	122.477	0.049695	0.000923383	0.0995562	0.00527901	0.0145296	0.00072159	0.936594	180.752	43.3021	96.3666	4.86323	92.9901	4.58342	48.9041
08-TH-07-D-28	38384.7	97.1883	0.0542891	0.00254451	0.106053	0.00734308	0.014168	0.000722066	0.736059	383.06	105.329	102.348	6.71884	90.6919	4.58808	76.8584
08-TH-07-D-29	90814.4	57.2603	0.0477755	0.000501504	0.0939231	0.0050492	0.0142582	0.000751753	0.980751	88.1677	24.8858	91.1513	4.6759	91.2653	4.77621	-3.53826
08-TH-07-D-30	278535	90.9605	0.0735684	0.000620873	1.63896	0.0871067	0.161575	0.00847839	0.987312	1029.65	17.062	985.311	32.9745	965.525	46.8818	6.70529
08-TH-07-D-31	197718	109.524	0.0482508	0.000432196	0.0947418	0.00513879	0.0142409	0.000761818	0.98627	111.583	21.1428	91.911	4.75512	91.1549	4.84022	18.4374
08-TH-07-D-32	2.10505e+06	1360.48	0.164864	0.00231062	4.14251	0.220172	0.182237	0.00934297	0.964606	2506.16	23.5774	1662.73	42.5678	1079.18	50.7444	61.6475
08-TH-07-D-33	219593	102.862	0.0758255	0.000661953	1.83734	0.0979373	0.175741	0.00924118	0.986497	1090.47	17.489	1058.91	34.4569	1043.67	50.4699	4.64812
08-TH-07-D-34	173126	651.33	0.108935	0.01237	3.12098	0.411284	0.207789	0.013895	0.50744	1781.68	207.057	1437.87	96.5941	1217.03	73.7394	34.73
08-TH-07-D-35	868363	129.886	0.072535	0.000600614	1.55161	0.0760914	0.155144	0.00749904	0.985642	1000.99	16.8135	951.134	29.837	929.732	41.714	7.6434
08-TH-07-D-36	530428	103.466	0.173361	0.0014992	4.95128	0.540164	0.207141	0.0225271	0.996853	2590.36	14.4283	1811.04	88.2152	1213.57	119.191	58.1158
08-TH-07-D-37	140168	80.7723	0.0756849	0.00075794	1.83047	0.113481	0.175409	0.0107317	0.986867	1086.75	20.0734	1056.45	39.9144	1041.85	58.5901	4.47436
08-TH-07-D-38	208711	247.503	0.0605104	0.000742633	0.787797	0.0437476	0.0944241	0.00511385	0.975272	621.876	26.4746	589.921	24.5474	581.649	30.0516	6.76458
08-TH-07-D-39	55873.8	78.2434	0.055846	0.000548488	0.493896	0.0247576	0.0641419	0.00315294	0.980618	446.25	21.8292	407.562	16.6896	400.766	19.0718	10.5123
08-TH-07-D-40	717012	240.317	0.123055	0.00132843	5.80207	0.294382	0.341965	0.0169531	0.977102	2000.99	19.1746	1946.72	43.0197	1896.11	80.9279	6.04735
08-TH-07-D-41	350089	73.0816	0.0707611	0.000595167	1.47767	0.0870237	0.151455	0.00882809	0.989749	950.519	17.2113	921.277	35.0514	909.113	49.2355	4.67021
08-TH-07-D-42	126233	62.3349	0.0557018	0.000536278	0.495988	0.0257251	0.0645804	0.00329134	0.982621	440.504	21.4199	408.983	17.3122	403.421	19.8995	8.68411
08-TH-07-D-43	767546	148.041	0.114386	0.00113912	2.52289	0.32949	0.159965	0.0208306	0.997089	1870.24	17.9637	1278.65	90.7848	956.581	114.737	52.4747
08-TH-07-D-44	232567	66.6846	0.0481507	0.00042402	0.0906874	0.00460879	0.0136597	0.000683695	0.984873	106.682	20.8049	88.1435	4.28154	87.4604	4.34653	18.1404
08-TH-07-D-45	206914	81.9046	0.0908562	0.000781871	2.87309	0.143409	0.229347	0.0112763	0.985026	1443.59	16.3947	1374.88	36.9172	1331.08	58.8608	8.62366
08-TH-07-D-46	190200	642.834	0.0779901	0.00870096	0.166316	0.020457	0.0154666	0.000801038	0.421068	1146.62	221.653	156.217	17.6553	98.9408	5.08317	92.055
08-TH-07-D-47	281878	341.556	0.0580269	0.00193628	0.117855	0.00765322	0.0147305	0.000820612	0.857875	530.777	73.0959	113.126	6.92798	94.2663	5.21111	82.8359
08-TH-07-D-48	102824	116.223	0.0496991	0.00059686	0.092479	0.0048356	0.0134956	0.000686805	0.973267	180.943	27.9865	89.81	4.48444	86.4167	4.36699	52.5911
08-TH-07-D-49	724922	1351.07	0.0821485	0.0010487	0.444603	0.0368775	0.0392529	0.00321703	0.988085	1249.06	24.9891	373.493	25.5952	248.201	19.9242	81.6408
08-TH-07-D-50	134798	122.187	0.0555587	0.0013846	0.413888	0.0245973	0.0540293	0.002915	0.907829	434.774	55.5011	351.671	17.5126	339.212	17.8034	22.5616
08-TH-07-D-51	63375.4	121.054	0.0546471	0.002588	0.104256	0.00717873	0.0138368	0.000691617	0.725916	397.811	106.152	100.698	6.57961	88.586	4.3961	78.2627
08-TH-07-D-52	1.13031e+06	145.55	0.188956	0.0015491	12.511	0.635815	0.480207	0.0240847	0.986903	2733.1	13.4943	2643.55	46.6927	2528.17	104.047	9.05488
08-TH-07-D-53	163960	209.753	0.0542876	0.00235455	0.0994276	0.00702333	0.0132833	0.000740602	0.789303	382.998	97.4694	96.2478	6.4658	85.0658	4.70992	78.2999
08-TH-07-D-54	168033	176.538	0.0533583	0.000981198	0.102167	0.00612003	0.013887	0.000791693	0.951715	344.065	41.6103	98.7751	5.62254	88.9056	5.03171	74.6694
08-TH-07-D-55	164020	250.177	0.0619779	0.0047754	0.121232	0.0112762	0.0141866	0.000739189	0.560182	673.348	164.798	116.188	10.1607	90.8099	4.69675	87.1152
08-TH-07-D-56	195618	86.8491	0.0729383	0.00066848	1.61328	0.0832587	0.160418	0.00814731	0.984105	1012.24	18.578	975.383	31.8453	959.098	45.1022	5.64948
08-TH-07-D-57	1.09022e+06	97.04	0.122856	0.000986784	5.77423	0.326216	0.340876	0.0190622	0.989842	1998.11	14.2711	1942.56	47.7554	1890.88	90.9986	6.18942
08-TH-07-D-58	180310	351.332	0.0678368	0.00578177	0.113904	0.0118616	0.0121779	0.000728666	0.57458	863.572	176.789	109.531	10.7553	78.0299	4.6391	91.5047
08-TH-07-D-59	973783	119.016	0.107012	0.000866407	4.19467	0.237047	0.284293	0.0159	0.989684	1749.13	14.823	1672.98	45.3085	1612.95	79.3191	8.79689
08-TH-07-D-60	93671.3	74.469	0.0481149	0.000487058	0.0954288	0.00495958	0.0143846	0.000733273	0.980848	104.923	23.9235	92.548	4.5868	92.0686	4.65827	12.3388
08-TH-07-D-61	58625.6	53.7291	0.0493289	0.000530798	0.099824	0.00558849	0.0146768	0.000806339	0.981354	163.493	25.1561	96.6139	5.14636	93.9253	5.12077	42.8611
08-TH-07-D-62	516314	68.8202	0.0711455	0.000585249	1.52028	0.0877812	0.154979	0.00885727	0.9898	961.597	16.8044	938.589	34.7638	928.816	49.2475	3.66029
08-TH-07-D-63	100939	77.7967	0.051351	0.000612389	0.104795	0.00533906	0.014801	0.000733126	0.972219	256.617	27.4108	101.193	4.89514	94.7142	4.65542	63.5538
08-TH-07-D-64	64151	40.1101	0.0492654	0.000672049	0.096058	0.00514788	0.0141413	0.000732891	0.967061	160.482	31.9092	93.1311	4.75781	90.5223	4.65695	43.8998
08-TH-07-D-65	372620	47.4766	0.114163	0.00094932	5.02151	0.270726	0.319012	0.0169932	0.988034	1866.72	15.0061	1822.96	44.6549	1784.9	82.5204	5.01592
08-TH-07-D-66	90509	53.8046	0.0787083	0.000738056	2.00201	0.116815	0.184478	0.0106242	0.987002	1164.81	18.5805	1116.19	38.7615	1091.39	57.5632	6.85057
08-TH-07-D-67	1.03546e+06	59.0888	0.100939	0.000816651	3.77218	0.233872	0.27104	0.0166605	0.991449	1641.45	15.0157	1586.84	48.5803	1546.08	83.9492	6.53266
08-TH-07-D-68	246096	55.7426	0.165316	0.00136237	9.41872	0.585762	0.413215	0.0254718	0.991182	2510.77	13.8571	2379.66	55.5399	2229.6	115.155	13.2297
08-TH-07-D-69	335983	47.6458	0.0932909	0.000779982	3.27976	0.184227	0.254978	0.0141628	0.988861	1493.8	15.8208	1476.26	42.7937	1464.1	72.3421	2.22259
08-TH-07-D-70	477755	44.2749	0.196102	0.0019774	14.2562	0.798691	0.527253	0.0290566	0.983669	2794.03	16.5051	2766.9	51.8126	2729.87	121.493	2.81563
08-TH-07-D-71	350809	38.2359	0.0734796	0.000617132	1.67114	0.0906982	0.164947	0.00884438	0.987954	1027.21	16.986	997.619	33.9048	984.211	48.7569	4.51323
08-TH-07-D-72	423088	48.1742	0.100556	0.000827545	3.86995	0.205763	0.279124	0.014662	0.987949	1634.38	15.2879	1607.44	42.02	1586.95	73.4721	3.27348
08-TH-07-D-73	515099	34.1153	0.0729599	0.00061017	1.64072	0.0842285	0.163098	0.00826101	0.986641	1012.84	16.9509	985.989	31.8809	973.971	45.6244	4.13426
08-TH-07-D-74	1.25401e+06	57.1951	0.10599	0.00085557	4.36057	0.256283	0.298385	0.0173707	0.990523	1731.55	14.8112	1704.9	47.4196	1683.3	85.6729	3.16598
08-TH-07-D-75	496434	109.118	0.0903566	0.000818489	2.71883	0.147617	0.218233	0.0116828	0.985984	1433.08	17.2821	1333.61	39.5258	1272.53	61.5262	12.3398
08-TH-07-D-76	365127	321.044	0.0952138	0.00212739	2.90967	0.179001	0.221637	0.0127039	0.931715	1532.31	42.0631	1384.43	45.4558	1290.52	66.6908	17.4007
08-TH-07-D-77	1.03441e+06	79.149	0.246403	0.00208316	20.1195	1.01988	0.592203	0.029599	0.985994	3161.8	13.4092	3097.12	47.8866	2998.35	118.738	6.45844
08-TH-07-D-78	398425	67.6124	0.0763695	0.00064003	1.90622	0.10962	0.18103	0.0102993	0.989324	1104.77	16.7537	1083.26	37.5948	1072.6	55.973	3.16077
08-TH-07-D-79	192736	346.71	0.109206	0.00124963	3.13134	0.175175	0.20796	0.0113879	0.978857	1786.22	20.8536	1440.42	42.166	1217.94	60.4879	34.8661
08-TH-07-D-80	149160	76.3182	0.0588736	0.000493299	0.690835	0.034745	0.0851045	0.00422045	0.986025	562.426	18.2562	533.302	20.6536	526.519	25.0243	6.64817
08-TH-07-D-81	398123	64.8948	0.0882037	0.000710028	2.84017	0.153477	0.233537	0.0124791	0.988842	1386.93	15.4553	1366.21	39.7912	1353.01	64.8876	2.71066
08-TH-07-D-82	271003	58.4718	0.0911143	0.000775401	2.66686	0.155223	0.212282	0.012223	0.989253	1448.99	16.2011	1319.32	42.0976	1240.96	64.6711	15.7749
08-TH-07-D-83	172892	50.8228	0.0719498	0.000605837	1.55924	0.0817411	0.157175	0.00813268	0.987016	984.521	17.1406	954.166	31.9238	941.056	45.1473	4.74454
08-TH-07-D-84	977787	56.2827	0.106227	0.000861347	4.21482	0.21884	0.287767	0.014758	0.98773	1735.66	14.8702	1676.91	41.7408	1630.36	73.4568	6.8638
08-TH-07-D-85	939679	197.244	0.111789	0.00104485	4.55753	0.236963	0.295684	0.0151233	0.98371	1828.71	16.9449	1741.54	42.3966	1669.87	74.8073	9.85395
08-TH-07-D-86	618302	1366.65	0.108694	0.00583638	2.11333	0.171958	0.141013	0.00862097	0.751349	1777.65	97.9588	1153.16	54.5885	850.388	48.5231	55.5904
08-TH-07-D-87	510064	71.7265	0.081731	0.000684583	2.36422	0.130866	0.209797	0.0114791	0.988485	1239.08	16.4194	1231.86	38.749	1227.74	60.8783	1.00535
08-TH-07-D-88	236553	74.815	0.101316	0.000836046	3.92541	0.194501	0.280999	0.0137288	0.986035	1648.37	15.3014	1618.93	39.3253	1596.39	68.7205	3.55922
08-TH-07-D-89	516984	83.6848	0.167066	0.00135498	10.9222	0.656554	0.474157	0.0282418	0.990856	2528.46	13.6137	2516.53	54.4315	2501.77	122.332	1.27372
08-TH-07-D-90	329940	60.4475	0.0909972	0.000753941	3.01808	0.171051	0.240548	0.0134867	0.989257	1446.54	15.7782	1412.2	42.3304	1389.54	69.7044	4.37957
08-TH-07-D-91	239860	71.8098	0.0997543	0.00083021	3.47931	0.205209	0.252965	0.0147705	0.989994	1619.51	15.49	1522.53	45.4833	1453.75	75.5488	11.4272
08-TH-07-D-92	603058	293.288	0.109884	0.00135771	2.78348	0.156945	0.183719	0.0101071	0.975694	1797.48	22.4863	1351.11	41.2696	1087.26	54.8086	42.8712
08-TH-07-D-93	422369	158.504	0.0639188	0.00072178	0.873337	0.0539424	0.0990952	0.00601754	0.983146	738.943	23.8943	637.378	28.8247	609.104	35.1978	18.4112
08-TH-07-D-94	705651	124.949	0.1989	0.00160843	14.4228	0.710506	0.525914	0.0255565	0.986435	2817.19	13.2089	2777.93	45.7317	2724.21	107.072	4.04463
08-TH-07-D-95	1.20399e+06	134.537	0.195775	0.00157317	14.1023	0.745463	0.522434	0.0272955	0.988378	2791.3	13.1563	2756.61	48.9224	2709.49	114.553	3.58787
08-TH-07-D-96	530474	111.701	0.106243	0.000865771	4.30839	0.23327	0.294113	0.0157428	0.988609	1735.92	14.9439	1694.97	43.6671	1662.05	77.9472	4.8264
08-TH-07-D-97	1.13958e+06	116.042	0.106238	0.000862413	4.44957	0.217266	0.303763	0.014626	0.986084	1735.84	14.8867	1721.62	39.6957	1709.94	71.9149	1.69858
08-TH-07-D-98	871564	117.346	0.0903594	0.000738551	3.15077	0.167851	0.252896	0.013313	0.98816	1433.14	15.5936	1445.19	40.2521	1453.39	68.1369	-1.57862
08-TH-07-D-99	475315	688.132	0.197892	0.00294547	13.8324	0.724391	0.506952	0.0254538	0.95876	2808.89	24.3303	2738.3	48.4168	2643.61	107.976	7.16691
08-TH-07-D-100	526130	112.607	0.0746642	0.00062055	1.77319	0.0966098	0.172243	0.00927459	0.988296	1059.48	16.7275	1035.69	34.7707	1024.46	50.8022	3.57455
08-TH-07-D-101	517752	142.991	0.101627	0.000844013	3.94079	0.247017	0.281238	0.0174732	0.991184	1654.04	15.3889	1622.1	49.5364	1597.6	87.3206	3.85193
08-TH-07-D-102	887324	403.501	0.109376	0.000958896	3.40394	0.229514	0.225714	0.0150898	0.991511	1789.04	15.9715	1505.31	51.5844	1312	78.8774	29.4332
08-TH-07-D-103	809105	260.866	0.164481	0.00160902	8.46973	0.480314	0.373466	0.0208616	0.98501	2502.26	16.4629	2282.68	50.2377	2045.69	97.1786	21.2544
08-TH-07-D-104	648990	157.221	0.204461	0.00164147	15.7909	0.935954	0.560139	0.0328944	0.990784	2862.14	13.0609	2864.23	55.0779	2867.2	134.505	-0.219094
08-TH-07-D-105	818353	142.085	0.105704	0.000857008	4.45782	0.254746	0.305864	0.0173021	0.989884	1726.6	14.8855	1723.15	46.3207	1720.32	84.8511	0.413922
08-TH-07-D-106	808689	150.653	0.0771024	0.000626683	1.96233	0.103116	0.184588	0.00958293	0.987965	1123.84	16.2025	1102.68	34.7433	1091.99	51.9396	3.08056
08-TH-07-D-107	490269	128.271	0.0872643	0.000703347	2.71917	0.143764	0.225995	0.0118088	0.988312	1366.34	15.5188	1333.71	38.5098	1313.47	61.7947	4.27596
08-TH-07-D-108	1.0839e+06	163.411	0.0998122	0.000809079	3.8795	0.197664	0.281897	0.01418	0.987263	1620.59	15.0849	1609.43	40.3209	1600.91	70.9168	1.37094
08-TH-07-D-109	544862	148.69	0.21226	0.00171017	15.418	0.850038	0.526816	0.028733	0.989264	2922.88	13.0376	2841.43	51.2554	2728.02	120.187	8.1678
